# Supplementary material for: The burden of Gastric Cancer and possible risk factors from 1990 to 2021, and projections until 2035: findings from the Global Burden of Disease Study 2021
Source: Biomark Res. 2025 Jan 7;13:5. doi: 10.1186/s40364-024-00720-8 (PMC11708091; doi:10.1186/s40364-024-00720-8)
Supplement: Supplementary file 1 — Supplementary Material 1 [file 40364_2024_720_MOESM1_ESM.r]

library(scales)
library(sf)
library(tidyverse)
library(ggrepel)
library(ggsci)
library(patchwork)
library(readxl)
library(dplyr)

# 读取 CSV 文件
f <- read.csv("D:/我的文档/Documents/stomachcancer/2017-2022/IHME-GBD_2021_DATA-ec678058-1.csv", header = TRUE)

# 加载 dplyr 和 tidyr 包以便于数据操作
library(dplyr)
library(tidyr)

# 选择符合条件的行：measure_id 为 2，metric_name 为 'Rate'
filtered_data <- f %>%
  filter(measure_id == 2, metric_name == "Rate")

# 选择 2019 和 2021 年的数据
filtered_data_years <- filtered_data %>%
  filter(year %in% c(2019, 2021))

# 将 2019 和 2021 年的数据转换为宽格式（包括 val、lower 和 upper）
data_wide <- filtered_data_years %>%
  select(location_name, age_name, year, val, lower, upper) %>%
  pivot_wider(names_from = year, values_from = c(val, lower, upper))

# 检查生成的列名，以确保正确引用
print(names(data_wide))

# 根据实际生成的列名计算 2019 和 2021 年之间的百分比变化率以及置信区间变化
# 假设列名为 val_2019, val_2021, lower_2019, lower_2021 等
data_wide <- data_wide %>%
  mutate(
    percentage_change = ((val_2021 - val_2019) / val_2019) * 100,
    lower_change = ((lower_2021 - lower_2019) / lower_2019) * 100,
    upper_change = ((upper_2021 - upper_2019) / upper_2019) * 100,
    # 用于表示百分比变化的范围（包括置信区间）
    percentage_change_with_ci = sprintf("%.2f (%.2f - %.2f)", percentage_change, lower_change, upper_change)
  )

# 打印结果
print(data_wide)
# 保存结果为 CSV 文件
write.csv(data_wide, "D:/我的文档/Documents/stomachcancer/2017-2022/DALYs_Percentage_Change_Results.csv", row.names = FALSE)
